# Supplementary material for: Using the FRAIL scale to compare pre-existing demographic lifestyle and medical risk factors between non-frail, pre-frail and frail older adults accessing primary health care: a cross-sectional study
Source: PeerJ. 2020 Nov 12;8:e10380. doi: 10.7717/peerj.10380 (PMC7666811; doi:10.7717/peerj.10380)
Supplement: Supplemental Information 1 — The headings explain what each variable value represents. [file peerj-08-10380-s001.xlsx]

## Sheet: Sheet1
Outcome	Age	Sex	Living alone	Recent loss of the partner	Income	Number of comorbidities
0	69	1	0	0	1	1
1	92	1	1	0	2	1
1	71	1	1	1	2	2
0	68	1	0	0	2	1
0	71	2	0	0	2	0
0	68	2	0	0	1	1
0	70	1	0	0	1	1
0	66	1	0	0	1	1
2	77	1	0	0	1	0
2	79	2	0	0	1	2
1	76	1	0	0	2	1
1	70	1	0	0	1	1
0	71	2	0	0	1	0
1	67	1	0	0	1	1
0	75	2	0	0	1	0
1	71	1	0	0	2	1
1	66	1	1	1	2	2
1	83	1	0	0	1	3
2	84	1	1	0	1	0
1	80	1	1	0	2	3
0	62	1	0	0	1	2
2	70	1	0	0	1	2
0	64	2	0	0	1	3
1	68	1	1	0	2	2
1	64	1	0	0	2	2
0	62	1	0	0	2	1
2	96	1	1	0	2	3
0	70	1	0	0	1	2
1	72	2	0	0	1	1
2	81	1	1	0	2	3
2	79	1	1	0	2	2
1	78	1	1	0	2	2
0	62	1	0	0	2	0
1	79	2	0	0	1	1
0	73	1	0	0	1	1
0	67	2	0	0	1	1
0	70	1	1	0	2	0
1	66	2	0	0	1	0
1	64	1	1	0	5	1
0	62	1	0	0	1	1
0	77	1	0	0	1	1
0	70	2	1	0	2	0
0	66	2	0	0	1	1
0	69	2	0	0	1	1
0	66	1	0	0	1	1
0	78	2	0	0	2	1
1	76	1	0	0	2	2
0	64	1	0	0	2	1
1	83	2	0	0	1	1
0	61	2	0	0	1	1
0	73	2	0	0	1	0
1	63	2	0	0	1	0
0	83	2	0	0	2	0
2	79	1	0	0	1	2
2	83	2	0	0	1	0
2	81	1	0	0	1	2
0	72	2	0	0	2	2
2	79	2	0	0	1	2
1	77	1	0	0	2	2
2	83	2	0	0	2	2
2	84	1	0	0	2	2
2	84	2	0	0	2	2
2	61	1	0	0	1	0
0	62	2	0	0	1	0
2	79	1	0	0	2	0
1	83	2	0	0	2	2
0	65	1	0	0	2	1
1	65	1	0	0	1	2
2	68	2	0	0	1	3
0	76	1	0	0	2	1
2	68	2	0	0	1	2
0	69	2	0	0	1	1
0	64	2	0	0	1	0
0	62	1	0	0	3	0
1	70	2	0	0	1	1
2	67	2	0	0	1	2
2	75	2	0	0	1	4
2	81	1	1	0	2	2
0	62	2	0	0	1	1
0	62	1	0	0	1	0
1	91	1	0	0	2	1
0	76	1	0	0	1	2
2	75	2	0	0	1	2
0	63	1	0	0	2	1
0	66	2	0	0	1	0
0	64	1	0	0	1	1
2	82	1	0	0	1	1
0	75	1	1	0	2	0
1	77	1	1	0	2	2
1	73	1	0	0	1	2
0	68	1	0	0	1	1
2	79	1	0	0	1	0
1	70	1	0	0	1	2
0	65	2	0	0	1	0
2	80	1	0	0	2	3
1	77	1	0	0	2	1
0	63	2	0	0	1	0
0	78	1	1	0	2	1
2	70	1	0	0	1	1
0	73	2	0	0	1	0
0	71	2	1	0	1	0
2	66	1	0	0	1	2
0	87	2	0	0	2	1
0	78	1	0	0	2	1
0	72	2	0	0	1	0
2	65	1	0	0	1	2
0	75	1	0	0	1	1
0	70	2	0	0	1	0
2	76	1	0	0	1	4
2	77	1	1	0	2	2
2	81	2	0	0	1	0
1	92	1	0	0	2	1
0	65	1	0	0	2	0
0	73	1	0	0	2	2
0	80	1	0	0	1	2
2	81	2	0	0	1	2
1	65	2	0	0	1	2
2	81	1	1	0	1	4
2	78	1	0	0	2	3
1	62	1	0	0	1	0
0	81	1	0	0	1	2
0	76	1	0	0	2	1
2	81	1	0	0	2	3
1	68	1	0	0	1	3
1	72	2	0	0	1	0
0	76	1	0	0	1	0
2	85	1	0	0	2	1
2	86	1	1	0	2	4
1	80	1	0	0	2	2
1	85	2	0	0	2	1
0	60	1	0	0	2	0
1	70	1	0	0	1	3
1	70	1	0	0	1	2
0	88	1	0	0	2	1
0	66	1	0	0	1	1
2	79	1	0	0	2	3
1	87	2	0	0	2	0
1	78	1	0	0	4	1
0	85	2	0	0	3	0
1	64	1	0	0	4	0
2	82	1	0	0	2	0
0	69	1	0	0	3	0
0	81	1	0	0	2	0
1	94	1	1	0	3	0
0	77	2	0	0	3	0
0	81	2	0	0	1	0
2	87	1	1	0	2	2
1	66	1	0	0	2	3
0	87	2	0	0	2	2
1	88	1	0	0	2	0
2	89	1	1	0	1	2
0	75	2	0	0	2	1
1	66	1	0	0	2	0
1	82	1	0	0	2	1
2	85	1	0	0	2	4
1	70	2	0	0	1	0
0	65	2	0	0	2	1
1	84	1	1	0	2	1
1	77	1	0	0	5	2
1	63	1	1	0	5	0
0	61	2	0	0	2	1
0	68	1	0	0	5	1
2	84	1	0	0	2	2
0	75	1	0	0	5	0
2	75	#NULL!	0	0	2	1
0	71	1	0	0	2	1
0	71	2	0	0	2	1
0	75	1	1	0	2	1
1	71	1	1	0	1	1
1	81	2	0	0	2	1
0	68	2	0	0	2	0
2	81	2	0	0	2	5
0	65	2	0	0	1	1
2	63	2	0	0	1	1
0	81	2	0	0	1	0
2	77	1	0	0	5	0
0	80	1	0	0	5	0
2	70	2	0	0	1	1
1	85	2	0	0	1	2
0	66	2	0	0	2	0
0	61	1	0	0	3	1
1	63	2	0	0	1	1
0	67	2	0	0	2	1
0	66	2	0	0	2	0
1	88	1	0	0	1	1
1	76	1	1	0	2	1
1	80	2	0	0	2	0
1	67	1	0	0	2	0
0	79	1	0	0	2	1
2	78	2	0	0	2	1
0	73	1	0	0	2	0
0	68	2	0	0	2	1
0	71	2	0	0	2	0
1	63	1	0	0	3	2
1	73	2	0	0	1	3
1	87	2	0	0	2	1
0	65	2	0	0	2	1
1	64	1	0	0	3	1
0	66	2	0	0	3	0
2	80	1	0	0	5	4
1	64	2	0	0	2	3
1	65	1	0	0	2	1
0	64	2	0	0	2	1
2	83	1	0	0	3	2
2	75	1	0	0	4	2
0	76	1	0	0	3	1
1	76	1	1	0	3	2
1	75	2	0	0	2	0
2	75	1	0	0	4	2
1	78	1	0	0	2	0
0	66	2	0	0	1	0
1	60	2	0	0	3	1
1	84	1	0	0	2	1
1	72	2	0	0	2	3
0	72	2	0	0	2	1
1	72	1	0	0	4	1
0	60	2	0	0	1	0
1	60	1	0	0	2	1
0	67	1	0	0	2	0
0	72	1	0	0	3	0
1	67	2	0	0	1	2
0	66	1	0	0	3	1
2	76	2	0	0	1	2
0	74	2	0	0	1	0
2	78	1	0	0	1	2
1	75	1	1	0	3	0
0	67	1	1	1	3	0
0	60	2	0	0	1	1
2	75	1	1	0	1	0
0	69	1	1	0	3	0
0	62	1	0	0	3	0
1	64	2	0	0	2	0
2	81	1	0	0	2	1
1	71	1	0	0	3	1
0	66	1	0	0	5	0
0	61	1	0	0	3	0
0	68	1	0	0	2	0
1	75	1	1	0	1	0
0	65	1	1	0	1	2
2	76	1	1	0	2	2
0	71	2	0	0	1	1
1	68	1	0	0	3	1
1	74	1	1	0	3	1
0	64	1	0	0	3	0
0	72	2	0	0	1	1
0	66	1	0	0	3	0
1	87	1	0	0	3	0
0	67	2	0	0	3	0
0	79	2	0	0	1	1
2	76	2	0	0	1	2
0	69	1	1	0	2	1
0	73	1	1	0	1	1
0	88	2	1	0	3	0
0	86	2	0	0	3	0
2	86	1	1	0	2	2
0	83	1	1	0	1	1
0	93	1	0	0	2	0
0	60	1	0	0	2	1
0	79	1	1	0	1	0
0	64	2	0	0	1	0
0	65	1	0	0	3	0
2	78	1	1	0	3	1
0	70	2	0	0	1	0
1	73	1	0	0	2	0
1	67	1	1	0	2	0
0	63	1	0	0	3	1
0	64	2	0	0	1	1
0	60	1	0	0	5	1
0	67	2	0	0	1	0
2	72	1	0	0	2	2
1	77	1	0	0	3	1
2	60	1	0	0	2	1
1	73	1	0	0	2	2
0	68	1	0	0	5	1
1	71	2	0	0	1	3
0	62	1	1	0	3	0
1	86	2	1	1	3	1
0	60	1	1	0	3	0
0	70	1	1	0	2	1
1	62	1	1	0	3	1
1	76	1	1	0	2	1
2	79	2	0	0	2	1
2	69	1	0	0	3	1
2	71	1	0	0	3	1
0	70	2	0	0	2	1
1	78	1	1	0	1	1
1	74	1	1	0	2	0
0	62	1	0	0	3	2
0	84	1	1	1	2	0
0	73	1	1	0	1	1
2	77	1	0	0	5	2
0	65	2	0	0	2	1
1	67	2	0	0	2	1
0	67	1	0	0	5	0
1	71	2	0	0	1	1
1	70	2	0	0	3	0
1	60	1	0	0	3	1
0	61	2	0	0	3	1
0	83	2	1	0	3	0
0	67	2	0	0	1	2
1	68	2	0	0	2	0
0	75	2	0	0	3	1
0	80	2	0	0	2	3
0	65	2	0	0	2	0
1	81	1	0	0	2	0
1	77	2	0	0	3	2
0	71	2	0	0	1	0
2	81	2	0	0	3	0
0	77	2	0	0	3	0
2	72	1	0	0	3	1
1	67	2	0	0	2	1
0	70	2	0	0	2	0
2	76	2	0	0	2	1
2	83	1	1	0	3	1
0	64	2	0	0	2	1
0	84	2	0	0	1	0
2	88	2	0	0	1	2
1	67	1	0	0	2	0
1	75	2	0	0	1	1
0	77	2	0	0	1	0
1	75	1	0	0	3	1
2	78	1	0	0	3	1
0	60	1	0	0	5	0
1	61	1	0	0	3	2
0	61	1	0	0	5	0
2	86	2	1	0	2	2
2	63	2	1	0	4	0
0	65	2	1	0	4	1
1	62	1	0	0	4	1
2	61	1	0	0	4	1
0	70	1	0	0	4	0
0	68	1	0	0	5	0
1	75	2	0	0	4	1
0	81	2	0	0	2	0
1	62	2	0	0	4	1
2	80	1	0	0	5	0
2	98	1	0	0	4	1
0	85	1	1	0	1	0
2	80	1	0	0	4	3
0	78	1	1	0	3	0
1	67	2	1	0	3	0
2	67	2	0	1	4	3
2	88	2	0	0	2	2
1	66	1	1	0	4	1
0	67	2	0	0	1	1
0	72	2	0	0	1	2
0	67	1	0	0	2	1
0	71	2	0	0	1	0
0	72	1	0	0	2	2
2	76	1	0	0	1	2
0	71	1	0	0	1	2
0	65	2	0	0	1	0
0	83	1	1	0	1	2
0	68	2	0	0	1	1
2	64	1	0	0	2	3
2	74	1	1	0	2	2
0	64	1	0	0	3	2
0	63	2	0	0	1	0
1	71	1	0	0	5	2
1	71	2	0	0	1	1
1	76	1	0	0	1	1
0	68	1	0	0	1	1
0	72	1	1	0	4	0
2	69	1	0	0	2	2
0	67	2	0	0	1	2
0	73	1	0	0	1	1
0	80	2	0	0	1	0
1	70	2	0	0	1	1
1	76	2	0	0	3	3
0	65	1	0	0	1	1
0	65	1	0	0	1	1
0	67	2	0	0	2	0
1	62	2	1	0	1	1
1	80	2	1	0	3	3
0	74	1	0	0	5	1
1	67	2	1	0	1	2
0	65	2	0	0	1	1
0	69	2	0	0	1	0
2	86	1	1	0	1	4
0	72	1	0	0	4	1
0	68	1	0	0	3	0
1	72	2	0	0	1	1
1	75	2	0	0	2	1
0	64	2	0	0	2	1
0	66	1	0	0	1	0
2	69	1	0	0	4	3
0	74	1	0	0	1	1
0	60	1	0	0	5	0
2	68	1	0	1	4	2
2	70	1	1	0	5	0
2	76	2	0	0	2	1
0	72	2	0	0	1	1
1	65	1	0	0	5	0
0	72	1	1	0	2	0
0	80	2	0	0	2	1
0	70	1	0	0	3	1
0	74	2	0	0	1	1
2	66	1	1	0	3	1
1	82	1	0	0	3	2
1	65	1	1	0	4	0
2	81	1	0	0	3	3
0	67	2	0	0	2	1
0	80	1	1	0	2	2
0	61	1	0	0	1	1
1	84	1	0	0	1	2
0	81	2	0	0	1	0
1	84	2	0	0	1	2
1	81	1	0	0	1	1
0	74	2	0	0	2	2
1	81	2	0	0	1	1
0	83	1	0	0	1	2
0	83	2	0	0	1	0
1	73	1	0	0	1	1
0	79	1	0	0	1	0
0	64	2	1	0	2	1
0	66	2	0	0	2	0
0	81	1	0	0	3	0
1	79	2	0	0	2	3
2	69	1	0	0	5	3
1	74	2	1	1	1	2
0	78	1	0	0	1	2
0	86	2	0	0	4	1
0	78	2	0	0	2	2
0	66	2	0	0	2	1
2	72	1	0	0	3	1
0	75	2	0	0	2	1
2	90	1	0	0	2	1
2	84	1	0	0	2	2
0	78	2	0	0	1	1
1	71	1	0	0	1	2
2	87	2	0	0	5	1
1	79	1	0	0	2	1
0	73	2	0	0	2	1
0	72	1	0	0	3	0
0	70	1	0	0	5	1
0	70	2	0	0	1	0
1	65	1	1	0	2	0
1	64	1	0	0	2	0
1	89	1	0	0	2	1
0	61	1	0	0	1	0
2	73	1	0	0	3	2
1	82	1	1	0	1	0
1	74	2	1	0	1	0
2	72	1	0	0	1	2
0	75	2	0	0	1	0
0	75	1	0	0	2	0
1	69	1	1	0	3	1
0	70	2	1	0	1	0
0	71	2	0	0	1	1
0	75	1	0	0	1	1
1	70	1	0	0	3	0
0	60	1	0	0	4	1
1	80	1	0	0	3	1
0	77	1	0	0	2	1
0	86	1	1	0	3	3
1	65	1	0	0	5	1
1	77	2	0	0	5	2
0	86	2	0	0	2	1
1	76	1	1	0	3	2
1	74	1	0	1	3	2
1	70	1	0	0	5	3
1	70	1	0	0	5	2
1	75	2	0	0	2	2
1	86	1	1	0	3	1
2	78	2	0	0	2	3
1	83	1	0	0	1	1
1	85	2	0	0	5	1
2	87	1	1	0	4	1
2	81	1	0	0	3	0
1	71	2	0	0	2	1
0	66	1	0	0	2	0
1	63	2	0	0	2	0
0	60	1	0	0	2	0
0	82	1	0	0	2	1
0	70	1	0	0	2	1
0	68	1	0	0	2	0
0	70	1	1	0	2	0
1	83	1	0	0	2	2
1	72	1	0	0	4	1
2	82	1	1	0	2	1
1	72	1	0	0	4	2
1	69	1	1	0	3	3
1	77	2	0	0	2	0
0	75	2	0	0	1	1
1	80	2	0	0	2	0
1	69	1	0	0	2	1
2	60	1	0	0	3	0
0	65	1	0	0	2	0
1	77	1	0	0	2	0
1	84	2	0	0	2	0
0	82	1	0	0	2	0
1	63	1	0	0	1	0
1	61	1	1	0	1	0
0	61	1	0	0	4	0
2	91	1	0	0	2	4
0	69	2	0	0	2	1
1	65	1	0	0	2	1
0	83	1	0	0	1	2
1	70	1	0	0	2	1
1	72	1	0	0	2	1
0	65	1	0	0	3	0
1	70	1	0	0	2	1
0	61	1	0	0	1	1
1	65	1	0	0	3	1
0	75	1	0	0	3	1
0	78	2	0	0	3	1
1	76	2	0	0	2	1
0	84	1	0	0	2	1
1	78	1	0	0	2	0
1	68	2	0	0	2	0
0	79	2	0	0	2	0
1	66	1	0	0	3	0
1	76	1	0	0	2	2
1	78	1	0	0	3	0
1	75	2	0	0	2	1
0	61	2	0	0	1	3
2	78	2	0	0	3	3
0	66	2	0	0	4	0
0	64	2	0	0	1	1
0	76	2	0	0	2	1
0	66	2	0	0	1	1
2	77	2	0	0	1	1
0	63	1	0	0	1	1
0	71	2	0	0	1	1
2	83	1	0	0	5	2
0	82	2	0	0	2	2
0	69	2	0	0	1	0
1	66	1	0	0	3	0
2	85	1	0	0	3	1
2	94	1	0	0	3	2
1	69	2	0	0	2	1
1	74	2	0	0	2	1
1	64	1	0	0	2	1
1	65	2	0	0	2	0
1	77	2	0	0	2	1
1	66	1	0	0	2	1
1	72	2	0	0	2	1
1	83	2	0	0	2	2
1	74	2	0	0	2	1
1	77	2	0	0	2	1
0	69	1	0	0	2	1
1	60	1	0	0	2	0
2	87	2	0	0	2	1
2	65	1	0	0	2	0
1	85	1	0	0	2	2
0	69	2	0	0	2	0
1	64	2	0	0	1	3
0	79	1	0	0	2	1
2	71	1	1	0	3	2
0	84	1	0	0	3	2
2	70	1	0	0	5	2
2	71	2	1	0	3	0
1	84	2	0	0	1	1
1	63	1	0	0	4	2
1	64	2	0	0	4	1
0	60	2	0	0	1	0
0	65	1	0	0	4	1
1	66	2	0	0	3	2
1	72	2	1	0	4	2
0	76	1	0	0	2	1
2	81	2	0	0	2	4
0	63	2	0	0	3	1
0	69	2	0	0	1	2
0	62	1	0	0	1	2
0	62	1	0	0	3	1
1	86	1	1	1	3	2
0	70	1	0	0	4	2
1	62	1	0	0	3	0
2	90	1	0	0	5	2
2	74	1	0	0	5	1
1	75	1	0	0	5	1
1	81	2	1	0	1	0
2	71	1	0	0	5	2
0	64	2	0	0	2	0
1	75	2	0	0	2	2
1	72	1	0	0	5	1
2	78	1	0	0	5	2
2	68	1	0	0	5	1
0	76	2	0	0	2	1
0	84	2	0	0	2	1
0	66	1	0	0	5	0
1	69	2	0	0	3	1
1	81	2	0	0	1	3
0	80	2	0	0	1	1
0	66	2	0	0	1	0
0	60	1	0	0	1	0
1	84	2	0	0	1	2
0	86	2	0	0	2	2
1	87	1	0	0	1	2
2	90	1	0	0	3	2
1	82	2	0	0	5	2
1	60	1	0	0	5	2
1	81	1	0	0	3	3
1	84	2	0	0	2	0
0	65	1	0	0	3	1
0	81	2	0	0	1	3
0	79	1	0	0	5	1
0	77	1	0	0	2	4
0	63	2	0	0	1	3
2	62	1	0	0	3	1
0	87	1	1	1	5	1
1	82	2	0	0	3	0
1	71	2	0	0	3	0
2	66	1	1	0	4	2
1	70	2	0	0	2	2
2	77	1	1	0	4	1
1	64	1	0	0	5	1
0	74	1	0	0	4	2
0	70	1	0	0	5	2
0	62	2	0	0	1	1
2	86	1	1	0	2	2
0	78	2	0	0	1	1
0	81	2	1	0	1	1
0	87	1	1	0	2	2
0	77	1	0	0	5	1
0	69	2	0	0	1	2
0	77	2	0	0	1	2
1	77	2	0	0	2	2
0	75	1	0	0	2	1
0	67	1	0	0	5	0
1	76	2	0	0	5	4
